# Supplementary material for: Gut Microbiome Distinguishes Patients With Epilepsy From Healthy Individuals
Source: Front Microbiol. 2022 Jan 7;12:696632. doi: 10.3389/fmicb.2021.696632 (PMC8777111; doi:10.3389/fmicb.2021.696632)
Supplement: Supplementary file 2 [file Table_1.XLS]

## Sheet: Table_1
Alpha_diversity	E-median	E-mean	E-se	HC-median	HC-mean	HC-se	p-value	z-score	Sig_mark
ace	413.1323(296.6762,665.8244)	560.997	73.7605	365.9765(258.9419,464.1816)	358.622	19.6814	0.0148201	-2.43675	*
chao	365.5638(282.5794,643.121)	514.709	76.4935	343.1705(224.5625,435.8598)	340.586	17.6711	0.11278	-1.58582
shannon	2.3844(1.8377,3.5575)	2.53664	0.236484	3.5069(3.1749,3.7912)	3.40496	0.0748448	0.00233645	-3.04376	**
simpson	0.2043(0.0764,0.4531)	0.282648	0.0518206	0.0594(0.0463,0.0939)	0.0871418	0.00981355	1.74e-05	-4.29571	***
observed_otus	265.5(169.75,449)	402.292	81.2831	272(174.75,324)	258.56	13.004	0.463402	-0.733257
