# Supplementary material for: Gut Microbiome Distinguishes Patients With Epilepsy From Healthy Individuals
Source: Front Microbiol. 2022 Jan 7;12:696632. doi: 10.3389/fmicb.2021.696632 (PMC8777111; doi:10.3389/fmicb.2021.696632)
Supplement: Supplementary file 3 [file Table_2.XLS]

## Sheet: Table_2
ID	E	HC
Firmicutes	0.613161	0.722213
Bacteroidota	0.106993	0.216039
Proteobacteria	0.228259	0.0200809
Actinobacteriota	0.040359	0.0384392
Verrucomicrobiota	0.00822337	5.466e-05
Desulfobacterota	0.000589125	0.00150048
Bacteria_unclassified	0.00210758	0.00039664
Fusobacteriota	0.00020425	0.00053462
Cyanobacteria	2e-06	0.0005383
Patescibacteria	8.3125e-05	0.00015922
Synergistota	1.77917e-05	4.464e-05
