# Supplementary material for: Gut Microbiome Distinguishes Patients With Epilepsy From Healthy Individuals
Source: Front Microbiol. 2022 Jan 7;12:696632. doi: 10.3389/fmicb.2021.696632 (PMC8777111; doi:10.3389/fmicb.2021.696632)
Supplement: Supplementary file 4 [file Table_3.XLS]

## Sheet: Table_3
ID	E	HC
Faecalibacterium	0.223264	0.121745
Bacteroides	0.0277131	0.115495
Prevotella	0.0631129	0.072977
Subdoligranulum	0.0742072	0.0508241
Megamonas	0.00652471	0.0803439
Lachnospiraceae_unclassified	0.0401036	0.0556724
Escherichia-Shigella	0.122141	0.0072107
Blautia	0.0208538	0.0459958
Bifidobacterium	0.0399089	0.0334601
Agathobacter	0.0214082	0.0323711
Enterobacteriaceae_unclassified	0.0607386	0.00385666
Ruminococcaceae_unclassified	0.0115753	0.023028
Roseburia	0.00734467	0.0225405
Lachnoclostridium	0.0259639	0.0117857
Anaerostipes	0.0214967	0.0136486
[Ruminococcus]_torques_group	0.00323754	0.0223817
Dialister	0.00407471	0.0208427
[Eubacterium]_coprostanoligenes_group	0.0190496	0.011051
[Ruminococcus]_gnavus_group	0.00247671	0.01799
Oscillospiraceae_UCG-002	0.0113654	0.0136562
Halomonas	0.0392908	1.5e-06
Dorea	0.00760017	0.0141688
Alistipes	0.00515983	0.011632
Clostridiaceae_Clostridium_sensu_stricto	0.0135923	0.00722106
Coprococcus	0.00465154	0.0107937
Clostridia_UCG-014	0.0128435	0.00479276
Lachnospira	0.00067	0.00991864
Fusicatenibacter	0.00328017	0.00818498
Phascolarctobacterium	0.000994	0.00911938
Romboutsia	0.00206425	0.00852312
Erysipelotrichaceae_UCG-003	0.00523054	0.00679654
Parabacteroides	0.00149658	0.00797434
Ruminococcus	0.00269117	0.00681008
[Eubacterium]_eligens_group	0.002295	0.00593718
Streptococcus	0.00141487	0.00619262
Christensenellaceae_R-7_group	0.00686333	0.00351498
[Eubacterium]_hallii_group	0.00241125	0.00524416
Butyricicoccus	0.000461	0.00563336
Oscillospiraceae_NK4A214_group	0.00300046	0.0044079
Clostridia_unclassified	0.00931017	0.0012743
Oscillospiraceae_UCG-005	0.00359604	0.00344892
Muribaculaceae	0.00816138	0.00114266
Lachnospiraceae_NK4A136_group	0.00155775	0.0041368
Ruminococcaceae_uncultured	0.00799462	0.000861
Monoglobus	0.00133217	0.00404052
Parasutterella	0.00176917	0.0031982
Collinsella	0.00018	0.00392286
Akkermansia	0.00822192	4.15e-05
Ruminococcaceae_CAG-352	0.00281438	0.00245166
[Eubacterium]_ventriosum_group	0.000278	0.00353226
Lactobacillus	0.00084	0.00277956
Ruminococcaceae_Incertae_Sedis	0.00308642	0.00166792
Lachnospiraceae_CAG-56	0.000659	0.00283286
Haemophilus	8.21e-05	0.00296636
Megasphaera	0.00114583	0.00241686
Tyzzerella	0.000217	0.0025108
Mitsuokella	0.0008	0.00220484
[Eubacterium]_ruminantium_group	0.00131583	0.0017235
Catenibacterium	0.000269	0.00221206
Oscillospiraceae_UCG-003	0.0003	0.00214042
Sutterella	9.57e-05	0.0021756
Oscillospirales_unclassified	0.00378275	0.00031
Oscillibacter	0.000706	0.00168872
Ruminococcaceae_UBA1819	0.00111633	0.00115518
Alloprevotella	2.19e-05	0.00162142
Barnesiella	0.000218	0.00140948
Holdemanella	0.000185	0.00128516
Veillonella	0.000298	0.0010603
Paraprevotella	4.43e-05	0.00114808
Flavonifractor	0.000248	0.000986
Negativibacillus	0.000118	0.000763
Pelagibacterium	0.00133971	0
Fusobacterium	0.000175	0.000535
Chloroplast	2e-06	0.000538
Acidaminococcus	4.5e-06	0.000474
Clostridia_vadinBB60_group	2.29e-06	0.000383
Actinobacillus	1.38e-06	0.000372
Rhizobiaceae_unclassified	0.000729	0
Tannerellaceae_unclassified	5.5e-06	0.000307
Prevotellaceae_Ga6A1_group	0	0.000293
Xanthomonadaceae_unclassified	0.000552	0
Others	0.0138548	0.0182456
