# Supplementary material for: Gut Microbiome Distinguishes Patients With Epilepsy From Healthy Individuals
Source: Front Microbiol. 2022 Jan 7;12:696632. doi: 10.3389/fmicb.2021.696632 (PMC8777111; doi:10.3389/fmicb.2021.696632)
Supplement: Supplementary file 5 [file Table_4.XLS]

## Sheet: Table_4
ID	E.median	E.mean	E.se	HC.median	HC.mean	HC.se	p-value	z-score	Sig_mark	q-value	fixp	fixps
Bacteroidota	0.0193(0.0038,0.1618)	0.106993	0.0382451	0.2049(0.1127,0.2916)	0.216039	0.0228675	0.000219528	-3.69541	***	0.00107252	0.0002	***0.0002
Proteobacteria	0.028(0.0085,0.3383)	0.228259	0.0696581	0.0111(0.0042,0.0203)	0.0200809	0.00377632	0.0174598	-2.37688	*	0.0320096	0.0175	* 0.0175
Actinobacteriota	0.0015(0.0006,0.0067)	0.040359	0.0279974	0.0172(0.0057,0.0359)	0.0384392	0.0110358	5.31082e-06	-4.55212	***	5.84191e-05	<0.0001	***<0.0001
