# Supplementary material for: Gut Microbiome Distinguishes Patients With Epilepsy From Healthy Individuals
Source: Front Microbiol. 2022 Jan 7;12:696632. doi: 10.3389/fmicb.2021.696632 (PMC8777111; doi:10.3389/fmicb.2021.696632)
Supplement: Supplementary file 7 [file Table_6.XLS]

## Sheet: Table_6
ID	E.median	E.mean	E.se	HC.median	HC.mean	HC.se	p-value	z-score	Sig_mark	q-value	fixp	fixps
Lachnospiraceae	0.0665(0.0419,0.2116)	0.172037	0.0443955	0.2811(0.2016,0.3948)	0.296588	0.0210337	0.000188613	-3.7338	***	0.00101487	0.0002	***0.0002
Bacteroidaceae	0.0066(0.0006,0.033)	0.0277131	0.0100658	0.0961(0.033,0.1816)	0.115495	0.0131298	7.76056e-07	-4.94129	***	1.06431e-05	<0.0001	***<0.0001
Enterobacteriaceae	0.016(0.0023,0.2708)	0.183319	0.0613802	0.003(0.0005,0.0082)	0.0111035	0.00343672	0.000577713	-3.44187	***	0.00241133	0.0006	***0.0006
Selenomonadaceae	0.0001(<0.0001,0.0034)	0.00732592	0.00478665	0.0152(<0.0001,0.1227)	0.0825488	0.0188321	0.0055496	-2.77327	**	0.0177587	0.0055	** 0.0055
Bifidobacteriaceae	0.0011(<0.0001,0.0061)	0.0399197	0.0279354	0.0108(0.0026,0.0287)	0.0335128	0.010933	0.000235227	-3.67783	***	0.00118851	0.0002	***0.0002
Oscillospiraceae	0.0017(0.0002,0.0248)	0.0201305	0.00726336	0.01(0.0036,0.0338)	0.0281018	0.00601916	0.0288025	-2.18618	*	0.0690901	0.0288	* 0.0288
Veillonellaceae	0.0008(0.0002,0.0068)	0.00568754	0.00204956	0.0115(0.0019,0.0414)	0.0254276	0.00451939	0.000833214	-3.34152	***	0.00316523	0.0008	***0.0008
Halomonadaceae	<0.0001(<0.0001,0.0002)	0.0392908	0.0385432	<0.0001(<0.0001,<0.0001)	1.5e-06	1.05453e-06	5.704e-08	-5.42784	***	1.09517e-06	<0.0001	***<0.0001
Rikenellaceae	0.0001(<0.0001,0.0014)	0.00515983	0.00339312	0.0043(0.0006,0.0163)	0.011632	0.00273363	0.000857249	-3.33362	***	0.00316523	0.0009	***0.0009
Erysipelatoclostridiaceae	0.0003(0.0001,0.0012)	0.00553517	0.00293488	0.0045(0.0027,0.0096)	0.00959894	0.00209767	5.23041e-06	-4.55533	***	5.05302e-05	<0.0001	***<0.0001
Peptostreptococcaceae	0.0007(0.0003,0.0012)	0.00234025	0.00116331	0.0013(0.0005,0.0055)	0.00914098	0.00371619	0.0295072	-2.17664	*	0.0690901	0.0295	* 0.0295
Acidaminococcaceae	0.0002(<0.0001,0.0011)	0.000998625	0.000342304	0.0024(0.0005,0.0081)	0.0095938	0.00256579	0.000512527	-3.47412	***	0.00223648	0.0005	***0.0005
Tannerellaceae	<0.0001(<0.0001,0.0002)	0.00150613	0.00086155	0.0041(0.0009,0.0084)	0.0082817	0.00204409	9.97222e-07	-4.89219	***	1.19667e-05	<0.0001	***<0.0001
Streptococcaceae	0.0002(<0.0001,0.0014)	0.00141629	0.0005645	0.0021(0.0008,0.0076)	0.00621456	0.00150077	0.000120184	-3.84575	***	0.000769177	0.0001	***0.0001
Sutterellaceae	<0.0001(<0.0001,0.0002)	0.00186487	0.00149251	0.0033(0.0014,0.0072)	0.0053738	0.000906626	1.92379e-07	-5.20655	***	3.07807e-06	<0.0001	***<0.0001
Butyricicoccaceae	0.0002(<0.0001,0.0005)	0.000498208	0.000150273	0.0044(0.0021,0.0063)	0.0057502	0.000856582	6.2527e-10	-6.18393	***	3.0013e-08	<0.0001	***<0.0001
Clostridia_unclassified	0.0062(0.0017,0.016)	0.00931017	0.00195398	0.0012(0.0005,0.0019)	0.0012743	0.000151167	9.27645e-05	-3.90878	***	0.000636099	<0.0001	***<0.0001
Monoglobaceae	0.0002(<0.0001,0.0015)	0.00133217	0.000415725	0.0016(0.0004,0.0048)	0.00404052	0.000847695	0.00609819	-2.74245	**	0.0182946	0.0061	** 0.0061
Coriobacteriaceae	<0.0001(<0.0001,<0.0001)	0.000180333	0.000162881	0.0026(0.0013,0.0047)	0.00392286	0.000624659	2.64952e-08	-5.56315	***	6.35886e-07	<0.0001	***<0.0001
Pasteurellaceae	<0.0001(<0.0001,<0.0001)	8.34583e-05	3.19907e-05	0.0001(<0.0001,0.0016)	0.00342274	0.00166326	0.0232903	-2.26864	*	0.05733	0.0233	* 0.0233
Lactobacillaceae	<0.0001(<0.0001,0.0005)	0.000840083	0.000370527	<0.0001(<0.0001,<0.0001)	0.00277956	0.00168321	0.0420163	-2.03336	*	0.0876863	0.042	* 0.042
Erysipelotrichaceae	0.0002(<0.0001,0.0004)	0.000411125	0.000119814	0.0008(0.0003,0.002)	0.00199416	0.000476328	0.000183041	-3.74134	***	0.00101487	0.0002	***0.0002
Oscillospirales_unclassified	0.0007(<0.0001,0.0061)	0.00378275	0.00118254	0.0002(<0.0001,0.0004)	0.00031006	6.19929e-05	0.011309	-2.533	*	0.0319313	0.0113	* 0.0113
Barnesiellaceae	<0.0001(<0.0001,<0.0001)	0.000217583	0.000175972	0.0003(<0.0001,0.0016)	0.00165152	0.000469363	0.000190289	-3.73157	***	0.00101487	0.0002	***0.0002
Marinifilaceae	<0.0001(<0.0001,<0.0001)	0.00011825	6.53178e-05	0.0005(<0.0001,0.0021)	0.0015863	0.000361914	7.69703e-05	-3.95364	***	0.000568396	<0.0001	***<0.0001
Devosiaceae	<0.0001(<0.0001,<0.0001)	0.00133971	0.00130307	<0.0001(<0.0001,<0.0001)	0	0	1.92332e-05	-4.27361	***	0.000153865	<0.0001	***<0.0001
Rhizobiaceae	<0.0001(<0.0001,<0.0001)	0.000769333	0.000748247	<0.0001(<0.0001,<0.0001)	0	0	0.000265552	-3.64678	***	0.00127465	0.0003	***0.0003
Xanthomonadaceae	<0.0001(<0.0001,<0.0001)	0.000552458	0.0005421	<0.0001(<0.0001,<0.0001)	0	0	0.00336996	-2.93181	**	0.0111557	0.0034	** 0.0034
