# Supplementary material for: Gut Microbiome Distinguishes Patients With Epilepsy From Healthy Individuals
Source: Front Microbiol. 2022 Jan 7;12:696632. doi: 10.3389/fmicb.2021.696632 (PMC8777111; doi:10.3389/fmicb.2021.696632)
Supplement: Supplementary file 8 [file Table_7.XLS]

## Sheet: Table_7
ID	E.median	E.mean	E.se	HC.median	HC.mean	HC.se	p-value	z-score	Sig_mark	q-value	fixp	fixps
Lachnospirales	0.0665(0.0419,0.2116)	0.172052	0.0443946	0.2811(0.2016,0.3948)	0.296646	0.0210287	0.000188613	-3.7338	***	0.00115261	0.0002	***0.0002
Bacteroidales	0.0193(0.0038,0.1618)	0.10698	0.0382428	0.2049(0.1127,0.2916)	0.216039	0.0228675	0.000219528	-3.69541	***	0.00115261	0.0002	***0.0002
Veillonellales-Selenomonadales	0.0042(0.0009,0.0125)	0.0130135	0.00496211	0.0453(0.0145,0.1521)	0.107976	0.0192625	1.54315e-05	-4.32244	***	0.000126024	<0.0001	***<0.0001
Enterobacterales	0.0161(0.0027,0.2712)	0.183614	0.0614333	0.0034(0.0005,0.0082)	0.011176	0.00343451	0.000520651	-3.4699	***	0.00182228	0.0005	***0.0005
Bifidobacteriales	0.0011(<0.0001,0.0061)	0.0399197	0.0279354	0.0108(0.0026,0.0287)	0.0335128	0.010933	0.000235227	-3.67783	***	0.00115261	0.0002	***0.0002
Oceanospirillales	<0.0001(<0.0001,0.0002)	0.0392908	0.0385432	<0.0001(<0.0001,<0.0001)	1.5e-06	1.05453e-06	5.704e-08	-5.42784	***	1.39748e-06	<0.0001	***<0.0001
Erysipelotrichales	0.0008(0.0002,0.0019)	0.00594629	0.00293902	0.0067(0.0037,0.0116)	0.0115931	0.00212066	7.76056e-07	-4.94129	***	1.26756e-05	<0.0001	***<0.0001
Peptostreptococcales-Tissierellales	0.0012(0.0005,0.0019)	0.00287875	0.00115709	0.0021(0.0014,0.0058)	0.00989334	0.00372978	0.00768675	-2.66553	**	0.0198237	0.0077	** 0.0077
Lactobacillales	0.0005(0.0002,0.002)	0.00275971	0.000967372	0.0027(0.0011,0.01)	0.0095275	0.00218107	0.000294558	-3.62004	***	0.00120278	0.0003	***0.0003
Acidaminococcales	0.0002(<0.0001,0.0011)	0.000998625	0.000342304	0.0024(0.0005,0.0081)	0.0095938	0.00256579	0.000512527	-3.47412	***	0.00182228	0.0005	***0.0005
Burkholderiales	0.0003(<0.0001,0.0007)	0.00214183	0.00149707	0.0033(0.0015,0.0072)	0.00541346	0.000908983	5.22789e-06	-4.55543	***	5.12333e-05	<0.0001	***<0.0001
Clostridia_unclassified	0.0062(0.0017,0.016)	0.00931017	0.00195398	0.0012(0.0005,0.0019)	0.0012743	0.000151167	9.27645e-05	-3.90878	***	0.000649352	<0.0001	***<0.0001
Coriobacteriales	<0.0001(<0.0001,0.0001)	0.000242542	0.000162954	0.0037(0.0018,0.0064)	0.0047774	0.000675095	2.80352e-10	-6.30927	***	1.37373e-08	<0.0001	***<0.0001
Monoglobales	0.0002(<0.0001,0.0015)	0.00133217	0.000415725	0.0016(0.0004,0.0048)	0.00404052	0.000847695	0.00609819	-2.74245	**	0.0175771	0.0061	** 0.0061
Pasteurellales	<0.0001(<0.0001,<0.0001)	8.34583e-05	3.19907e-05	0.0001(<0.0001,0.0016)	0.00342274	0.00166326	0.0232903	-2.26864	*	0.0518739	0.0233	* 0.0233
Rhizobiales	<0.0001(<0.0001,<0.0001)	0.00210904	0.00205132	<0.0001(<0.0001,<0.0001)	0	0	4.9705e-06	-4.56603	***	5.12333e-05	<0.0001	***<0.0001
Xanthomonadales	<0.0001(<0.0001,<0.0001)	0.000552458	0.0005421	<0.0001(<0.0001,<0.0001)	0	0	0.00336996	-2.93181	**	0.0103205	0.0034	** 0.0034
