# Supplementary material for: Gut Microbiome Distinguishes Patients With Epilepsy From Healthy Individuals
Source: Front Microbiol. 2022 Jan 7;12:696632. doi: 10.3389/fmicb.2021.696632 (PMC8777111; doi:10.3389/fmicb.2021.696632)
Supplement: Supplementary file 11 [file Table_10.XLS]

## Sheet: Table_10
p.value	OTU2..Escherichia.Shigella.	OTU3..Halomonas.	OTU12..Bacteroides.	OTU16..Erysipelotrichaceae_UCG.003.	OTU20..Lachnoclostridium.	OTU25..Bacteroides.	OTU29..Parabacteroides.	OTU32..Phascolarctobacterium.	OTU35..Collinsella.	OTU36..Blautia.	OTU38..Bacteroides.	OTU41..Streptococcus.	OTU45..Lachnospiraceae_unclassified.	OTU47..Enterobacteriaceae_unclassified.	OTU49...Eubacterium._ventriosum_group.	OTU52..Haemophilus.	OTU53..Bacteroides.	OTU60..Blautia.	OTU67..Butyricicoccus.	OTU69..Blautia.	OTU72..Lachnospiraceae_unclassified.	OTU73..Parasutterella.	OTU77..Lachnospira.	OTU86..Lachnospiraceae_unclassified.	OTU96..Lachnospiraceae_NK4A136_group.	OTU98..Lachnospiraceae_unclassified.	OTU117..Parabacteroides.	OTU149..Lachnospiraceae_unclassified.	OTU161..Escherichia.Shigella.	OTU209..Bacteroides.	OTU221..Faecalibacterium.	OTU250..Enterobacteriaceae_unclassified.	OTU322..Blautia.	OTU983..Bacteroides.	OTU995..Faecalibacterium.	OTU1121...Ruminococcus._torques_group.	OTU2944..Lachnospiraceae_unclassified.	OTU3429..Lachnospiraceae_unclassified.	gender	age	Seizure_type	Course	Frequency	WBC	RBC	PLT	ALB	CREA	Uric_Acid
OTU2 (Escherichia-Shigella)	NA	0.0023984	0.00150529	0.344202	0.879244	0.00268507	0.031354	0.0559129	0.444095	0.0233451	0.116324	0.691374	0.0761048	7.99241e-09	0.00663568	0.949707	0.00540643	0.0547777	0.217009	0.0427595	0.896725	0.589875	0.0164566	0.0612379	0.000683229	0.382547	0.0260308	0.618183	0	0.0133089	0.547699	4.04645e-07	0.10147	0.00473311	0.917543	0.494244	0.0853825	0.108477	0.460029	0.193292	0.000535109	0.000932615	0.0022798	0.9185	0.792784	0.226019	0.591865	0.90956	0.955157
OTU3 (Halomonas)	0.0023984	NA	0.000124141	0.123952	0.323514	3.11023e-05	0.00399057	0.0499673	0.00187948	0.0709376	0.00439695	0.123453	0.00571392	7.95372e-06	0.00223673	0.218349	2.35377e-05	0.00950371	0.00374302	0.131336	0.0109769	0.000930478	0.000359745	0.0226284	0.00603827	0.119347	6.00354e-06	0.101785	0.0595829	8.14075e-07	0.408295	9.67635e-05	0.0592515	0.000353299	0.347675	0.0598878	0.0152557	0.992157	0.678354	0.857041	8.58793e-08	4.6952e-09	1.54101e-09	0.253106	0.0273943	0.0581702	0.0564455	0.0303644	0.315668
OTU12 (Bacteroides)	0.00150529	0.000124141	NA	0.0593473	0.0299726	1.09082e-11	6.23359e-10	2.36725e-05	0.0946163	0.0586629	4.09335e-07	0.344117	0.000418558	9.79961e-06	0.000329555	0.56145	3.43011e-10	0.0283896	0.00132823	0.0411568	0.000789617	0.000409496	0.000142047	0.0557616	0.000159031	0.00667959	4.70735e-14	0.0192779	0.0058361	1.90958e-14	0.929933	4.09426e-05	0.00224892	0	0.891533	0.000180746	0.000503568	0.153834	0.58185	0.214691	1.17453e-07	3.03202e-07	3.47582e-07	0.314265	0.00857767	0.191112	0.133352	0.364393	0.404028
OTU16 (Erysipelotrichaceae_UCG-003)	0.344202	0.123952	0.0593473	NA	0.00027977	0.115151	0.091497	0.044315	0.000135339	1.96105e-11	0.474638	0.0322872	0.0177861	0.035736	7.14457e-05	0.0842543	0.0796815	0.00152343	3.58564e-07	0.000288368	0.000476262	0.424761	4.9146e-06	3.66504e-08	0.0147811	0.00375272	0.0246673	0.0465637	0.976746	0.0438487	0.557804	0.00280565	0.00166264	0.0966785	0.289078	0.165817	0.0159912	0.00317743	0.673032	0.43906	0.0017972	0.00128542	0.000816284	0.488183	0.0243424	0.895476	0.321431	0.547572	0.551429
OTU20 (Lachnoclostridium)	0.879244	0.323514	0.0299726	0.00027977	NA	0.529876	0.0836306	0.000417387	0.000633723	0.00189821	0.751348	0.0146437	4.85714e-11	0.0557168	0.00289585	0.598119	0.102111	0.0232454	0.000101548	0.0189658	0.000353294	0.154008	0.000568389	0.000207692	0.190983	1.95732e-12	0.00311996	0.111582	0.608692	0.118173	0.125215	0.0613878	0.00115707	0.0787517	0.000896465	0.057217	6.21476e-10	0.000666352	0.366059	0.0443887	0.000108479	0.000100163	7.06481e-05	0.980016	0.0265918	0.188362	0.471021	0.374831	0.41708
OTU25 (Bacteroides)	0.00268507	3.11023e-05	1.09082e-11	0.115151	0.529876	NA	5.85243e-11	0.0010096	0.0465626	0.265591	9.06022e-10	0.52053	0.0196734	9.2978e-08	4.7993e-05	0.849263	0	0.0106113	0.00738858	0.251044	0.0618975	0.000441653	0.0031107	0.315279	6.37496e-07	0.25678	4.44089e-16	0.717403	0.00317001	0	0.571485	2.03008e-05	0.0418043	1.53277e-11	0.625339	5.90266e-05	0.046339	0.993392	0.139777	0.319278	5.72757e-07	1.38854e-06	2.56283e-06	0.861764	0.292152	0.836976	0.070747	0.312511	0.816361
OTU29 (Parabacteroides)	0.031354	0.00399057	6.23359e-10	0.091497	0.0836306	5.85243e-11	NA	0.000673497	0.000355126	0.186674	6.616e-08	0.861047	0.00525624	2.08319e-05	0.0398119	0.213385	2.07567e-12	0.00182766	0.00646938	0.278693	0.10039	0.00109552	0.0429311	0.274758	9.18379e-08	0.179457	3.30225e-12	0.0981293	0.00833411	7.24519e-10	0.464249	0.000703567	0.217577	6.7392e-08	0.782502	3.8654e-05	0.00633698	0.754625	0.607741	0.112178	5.90525e-06	3.33025e-05	6.84389e-05	0.545978	0.290508	0.207636	0.778293	0.420956	0.411197
OTU32 (Phascolarctobacterium)	0.0559129	0.0499673	2.36725e-05	0.044315	0.000417387	0.0010096	0.000673497	NA	0.0334226	0.0104758	0.0117854	0.0187098	2.73578e-05	0.0281464	0.00185966	0.986806	4.4486e-06	0.0609335	0.0909269	0.129732	0.0226929	0.00381217	0.0704092	0.0830453	0.0605245	7.28588e-05	0.000129691	0.0754397	0.0922206	0.000401661	0.266506	0.20378	0.000263142	0.00033334	0.00344363	0.00512401	1.71452e-05	0.032652	0.920267	0.19168	9.604e-06	1.17441e-05	1.28881e-05	0.356778	0.0543332	0.224596	0.974867	0.495966	0.999095
OTU35 (Collinsella)	0.444095	0.00187948	0.0946163	0.000135339	0.000633723	0.0465626	0.000355126	0.0334226	NA	3.62383e-05	0.00567988	0.0318228	0.00229008	0.00140017	0.00523559	0.67244	0.00710393	0.00010085	1.3293e-07	0.0020499	0.0391564	0.0073645	0.00347718	0.000133918	0.0227959	0.017549	7.08473e-05	0.00122818	0.414807	0.0181509	0.0043791	6.23198e-05	0.00261203	0.209451	0.0295888	0.00434142	0.000902907	0.134578	0.619162	0.798851	4.75589e-08	1.39506e-08	6.14798e-08	0.833552	0.113833	0.456102	0.199167	0.0159728	0.399527
OTU36 (Blautia)	0.0233451	0.0709376	0.0586629	1.96105e-11	0.00189821	0.265591	0.186674	0.0104758	3.62383e-05	NA	0.081185	0.00313038	0.00121334	0.0127325	1.28792e-07	0.138509	0.0679817	1.27947e-11	3.06542e-08	9.68114e-14	0.00155267	0.53773	6.77391e-05	9.79056e-10	0.00288355	0.00017168	0.033233	9.45023e-05	0.195479	0.0894852	0.910611	0.00118555	6.00906e-09	0.161628	0.263054	0.0360589	0.00269706	8.33819e-08	0.467208	0.647067	0.000102479	0.000207134	0.000143639	0.639785	0.127641	0.660183	0.31406	0.47143	0.668684
OTU38 (Bacteroides)	0.116324	0.00439695	4.09335e-07	0.474638	0.751348	9.06022e-10	6.616e-08	0.0117854	0.00567988	0.081185	NA	0.173182	0.0248317	0.00120145	0.000991604	0.820362	1.27019e-08	0.00654601	0.0139094	0.172518	0.0365763	0.0155683	0.00842323	0.238378	0.00169393	0.0502302	2.05536e-06	0.0971804	0.0688761	2.27632e-07	0.741781	0.00286512	0.15995	8.65394e-06	0.872377	0.000953676	0.0510228	0.766939	0.372087	0.889251	0.000204916	0.00050457	0.00047349	0.989633	0.685029	0.565054	0.149887	0.281625	0.924124
OTU41 (Streptococcus)	0.691374	0.123453	0.344117	0.0322872	0.0146437	0.52053	0.861047	0.0187098	0.0318228	0.00313038	0.173182	NA	6.31958e-05	0.712471	0.104498	0.00820629	0.175129	0.000622475	0.0357216	0.00010593	0.00744174	0.0179683	0.470667	0.0116834	0.682047	0.00203323	0.030327	0.015456	0.284698	0.121383	0.0075106	0.252632	9.13107e-06	0.869285	0.000197211	0.266633	9.28724e-06	2.6204e-06	0.507592	0.570368	0.000456026	0.000554783	0.000154324	0.0110167	0.863452	0.0576973	0.0196043	0.124207	0.184395
OTU45 (Lachnospiraceae_unclassified)	0.0761048	0.00571392	0.000418558	0.0177861	4.85714e-11	0.0196734	0.00525624	2.73578e-05	0.00229008	0.00121334	0.0248317	6.31958e-05	NA	0.00343205	6.45982e-06	0.328947	0.000711596	5.51695e-06	5.64885e-06	0.00019071	3.68707e-05	0.00960777	0.000181248	1.82537e-05	0.0199185	1.11022e-15	1.3038e-06	0.0133256	0.157527	0.000681283	0.0693943	0.00406041	4.16076e-05	0.00418019	0.00115006	0.000700449	0	2.82269e-05	0.606216	0.235563	1.49297e-08	5.62025e-08	1.2092e-08	0.563162	0.00900943	0.145867	0.125589	0.178014	0.429405
OTU47 (Enterobacteriaceae_unclassified)	7.99241e-09	7.95372e-06	9.79961e-06	0.035736	0.0557168	9.2978e-08	2.08319e-05	0.0281464	0.00140017	0.0127325	0.00120145	0.712471	0.00343205	NA	1.14991e-06	0.439655	6.49409e-06	0.000880135	0.000317857	0.0046634	0.0293228	0.00976484	7.67211e-05	0.00171133	2.09258e-05	0.00265976	7.16126e-07	0.0102474	5.48682e-05	2.30012e-07	0.428471	0	0.010688	6.13911e-05	0.469397	0.110987	0.00427145	0.353918	0.557411	0.0531161	3.13197e-10	1.49699e-09	2.64372e-09	0.436558	0.0162515	0.0630129	0.421757	0.247208	0.480308
OTU49 ([Eubacterium]_ventriosum_group)	0.00663568	0.00223673	0.000329555	7.14457e-05	0.00289585	4.7993e-05	0.0398119	0.00185966	0.00523559	1.28792e-07	0.000991604	0.104498	6.45982e-06	1.14991e-06	NA	0.0185903	0.000126489	1.43504e-05	1.79361e-08	0.000283552	0.000425702	0.119387	9.37025e-08	9.55257e-09	9.17089e-07	2.00553e-06	8.49635e-06	0.0111817	0.111877	1.57069e-06	0.149981	1.5552e-08	0.00302948	0.000713133	0.994011	0.173763	0.000412945	0.00657932	0.800288	0.632805	2.34353e-07	8.1976e-07	4.9053e-07	0.296173	0.107324	0.0717973	0.295781	0.225387	0.802566
OTU52 (Haemophilus)	0.949707	0.218349	0.56145	0.0842543	0.598119	0.849263	0.213385	0.986806	0.67244	0.138509	0.820362	0.00820629	0.328947	0.439655	0.0185903	NA	0.757146	0.915267	0.0770609	0.29188	0.0111174	0.663243	0.000758906	0.105684	0.349125	0.0219747	0.630723	0.281471	0.768295	0.305927	0.499389	0.145398	0.481433	0.984739	0.917251	0.305767	0.578654	0.0900505	0.788682	0.823815	0.0204078	0.0457306	0.03044	0.837625	0.193626	0.0924875	0.0653755	0.724097	0.164177
OTU53 (Bacteroides)	0.00540643	2.35377e-05	3.43011e-10	0.0796815	0.102111	0	2.07567e-12	4.4486e-06	0.00710393	0.0679817	1.27019e-08	0.175129	0.000711596	6.49409e-06	0.000126489	0.757146	NA	0.000337156	0.0032746	0.118477	0.0589269	0.000741064	0.00843213	0.232922	1.06393e-07	0.0274071	0	0.755639	0.000596325	0	0.729236	0.000122389	0.0264314	1.62002e-08	0.706204	0.000283679	0.0012076	0.59846	0.109391	0.045187	5.0018e-08	3.11172e-07	7.34063e-07	0.561794	0.369141	0.682648	0.472388	0.866762	0.514804
OTU60 (Blautia)	0.0547777	0.00950371	0.0283896	0.00152343	0.0232454	0.0106113	0.00182766	0.0609335	0.00010085	1.27947e-11	0.00654601	0.000622475	5.51695e-06	0.000880135	1.43504e-05	0.915267	0.000337156	NA	3.4655e-06	2.80687e-11	0.0161961	0.00828529	0.0198035	5.05952e-05	9.37818e-05	2.20387e-05	0.000271679	0.000136982	0.0627779	0.00246094	0.717328	0.00202719	6.0582e-08	0.137157	0.355473	0.000216252	2.87151e-05	1.61933e-07	0.573825	0.0803264	3.49087e-05	0.000118984	8.20472e-05	0.663031	0.144089	0.392574	0.162363	0.150257	0.808587
OTU67 (Butyricicoccus)	0.217009	0.00374302	0.00132823	3.58564e-07	0.000101548	0.00738858	0.00646938	0.0909269	1.3293e-07	3.06542e-08	0.0139094	0.0357216	5.64885e-06	0.000317857	1.79361e-08	0.0770609	0.0032746	3.4655e-06	NA	2.15888e-05	0.00285265	0.00499092	4.10401e-07	1.82156e-06	0.0086629	6.48095e-05	2.88786e-06	0.000216589	0.610532	0.000143962	0.122643	2.37967e-07	3.42708e-06	0.0063356	0.0184863	0.0120842	7.09306e-06	0.000168628	0.74281	0.720161	1.22456e-09	2.03656e-09	4.84221e-10	0.833481	0.0561632	0.540853	0.156112	0.125959	0.196345
OTU69 (Blautia)	0.0427595	0.131336	0.0411568	0.000288368	0.0189658	0.251044	0.278693	0.129732	0.0020499	9.68114e-14	0.172518	0.00010593	0.00019071	0.0046634	0.000283552	0.29188	0.118477	2.80687e-11	2.15888e-05	NA	0.0315319	0.232752	0.0366496	2.70475e-06	0.0758207	0.000833327	0.0219502	0.000549291	0.154478	0.0461473	0.165867	0.00705982	3.10862e-15	0.145436	0.164999	0.0304196	0.000215017	6.21725e-15	0.489121	0.993694	6.87971e-05	5.87096e-05	4.34519e-05	0.668686	0.0112725	0.488387	0.0192756	0.0308255	0.356362
OTU72 (Lachnospiraceae_unclassified)	0.896725	0.0109769	0.000789617	0.000476262	0.000353294	0.0618975	0.10039	0.0226929	0.0391564	0.00155267	0.0365763	0.00744174	3.68707e-05	0.0293228	0.000425702	0.0111174	0.0589269	0.0161961	0.00285265	0.0315319	NA	0.00113015	5.6269e-06	1.436e-06	0.00478064	7.20066e-09	0.00410562	0.000443678	0.679255	0.0068682	0.519961	0.0100762	0.0204008	0.00531067	0.625986	0.00296541	0.000465843	0.0830318	0.187025	0.902958	8.52372e-06	6.53234e-05	2.19514e-06	0.0479414	1.42201e-05	0.0139349	0.00674177	0.0208624	0.495576
OTU73 (Parasutterella)	0.589875	0.000930478	0.000409496	0.424761	0.154008	0.000441653	0.00109552	0.00381217	0.0073645	0.53773	0.0155683	0.0179683	0.00960777	0.00976484	0.119387	0.663243	0.000741064	0.00828529	0.00499092	0.232752	0.00113015	NA	0.0209309	0.0971611	0.0129486	0.0398477	1.20494e-06	0.127491	0.265071	6.34503e-06	0.440989	0.0165183	0.0015314	0.00315698	0.382152	0.00395467	0.0149742	0.798432	0.825598	0.343069	5.79975e-06	2.55043e-05	1.93647e-06	0.301158	0.0242893	0.175301	0.245469	0.133529	0.571697
OTU77 (Lachnospira)	0.0164566	0.000359745	0.000142047	4.9146e-06	0.000568389	0.0031107	0.0429311	0.0704092	0.00347718	6.77391e-05	0.00842323	0.470667	0.000181248	7.67211e-05	9.37025e-08	0.000758906	0.00843213	0.0198035	4.10401e-07	0.0366496	5.6269e-06	0.0209309	NA	1.08354e-06	2.48133e-06	2.34271e-05	0.00113407	0.0209298	0.0673641	0.00488929	0.375406	6.24924e-07	0.017366	0.00037467	0.746475	0.102607	0.00332659	0.128404	0.933702	0.761132	2.31817e-08	2.36392e-07	1.07075e-08	0.195182	0.00302245	0.0326538	0.186039	0.148708	0.24959
OTU86 (Lachnospiraceae_unclassified)	0.0612379	0.0226284	0.0557616	3.66504e-08	0.000207692	0.315279	0.274758	0.0830453	0.000133918	9.79056e-10	0.238378	0.0116834	1.82537e-05	0.00171133	9.55257e-09	0.105684	0.232922	5.05952e-05	1.82156e-06	2.70475e-06	1.436e-06	0.0971611	1.08354e-06	NA	0.00498919	0.000160372	0.0305846	6.41662e-05	0.290533	0.0376311	0.387154	0.000118014	0.000267803	0.152458	0.729719	0.0194114	0.0010225	0.000397811	0.746946	0.208808	2.38061e-05	5.94494e-05	3.24905e-05	0.452024	0.00622173	0.0921896	0.265157	0.453595	0.786713
OTU96 (Lachnospiraceae_NK4A136_group)	0.000683229	0.00603827	0.000159031	0.0147811	0.190983	6.37496e-07	9.18379e-08	0.0605245	0.0227959	0.00288355	0.00169393	0.682047	0.0199185	2.09258e-05	9.17089e-07	0.349125	1.06393e-07	9.37818e-05	0.0086629	0.0758207	0.00478064	0.0129486	2.48133e-06	0.00498919	NA	0.0310836	1.88408e-06	0.223884	0.000786687	2.40886e-06	0.0643495	9.46045e-06	0.760096	0.00255503	0.0754161	0.0968239	0.179884	0.270099	0.548689	0.148513	2.05316e-06	5.19662e-05	9.39484e-05	0.929361	0.0950509	0.804881	0.498582	0.348742	0.596524
OTU98 (Lachnospiraceae_unclassified)	0.382547	0.119347	0.00667959	0.00375272	1.95732e-12	0.25678	0.179457	7.28588e-05	0.017549	0.00017168	0.0502302	0.00203323	1.11022e-15	0.00265976	2.00553e-06	0.0219747	0.0274071	2.20387e-05	6.48095e-05	0.000833327	7.20066e-09	0.0398477	2.34271e-05	0.000160372	0.0310836	NA	0.00373896	0.00314545	0.959039	0.0432648	0.201504	0.00515657	0.000237489	0.0332985	0.00509929	0.0289205	1.28564e-13	0.000198343	0.173365	0.0589738	1.90744e-06	7.70657e-06	7.9971e-07	0.718894	0.000547054	0.0713057	0.0340237	0.0439575	0.288617
OTU117 (Parabacteroides)	0.0260308	6.00354e-06	4.70735e-14	0.0246673	0.00311996	4.44089e-16	3.30225e-12	0.000129691	7.08473e-05	0.033233	2.05536e-06	0.030327	1.3038e-06	7.16126e-07	8.49635e-06	0.630723	0	0.000271679	2.88786e-06	0.0219502	0.00410562	1.20494e-06	0.00113407	0.0305846	1.88408e-06	0.00373896	NA	0.146517	0.0183676	0	0.145377	9.49386e-07	0.00363217	3.09108e-11	0.0631345	2.72821e-05	1.41695e-06	0.187737	0.162612	0.350046	7.74936e-13	7.8364e-12	5.22538e-12	0.488734	0.025763	0.32006	0.0736128	0.0973861	0.743508
OTU149 (Lachnospiraceae_unclassified)	0.618183	0.101785	0.0192779	0.0465637	0.111582	0.717403	0.0981293	0.0754397	0.00122818	9.45023e-05	0.0971804	0.015456	0.0133256	0.0102474	0.0111817	0.281471	0.755639	0.000136982	0.000216589	0.000549291	0.000443678	0.127491	0.0209298	6.41662e-05	0.223884	0.00314545	0.146517	NA	0.985695	0.169007	0.264643	0.00598564	0.000132457	0.0610246	0.140855	0.0273006	0.00439397	0.00402867	0.778636	0.151644	6.51312e-05	0.000112313	8.4949e-05	0.563435	0.0229275	0.220376	0.0811637	0.0556791	0.162487
OTU161 (Escherichia-Shigella)	0	0.0595829	0.0058361	0.976746	0.608692	0.00317001	0.00833411	0.0922206	0.414807	0.195479	0.0688761	0.284698	0.157527	5.48682e-05	0.111877	0.768295	0.000596325	0.0627779	0.610532	0.154478	0.679255	0.265071	0.0673641	0.290533	0.000786687	0.959039	0.0183676	0.985695	NA	0.00556062	0.714717	1.48703e-05	0.0894913	0.0146086	0.671296	0.542329	0.166944	0.100729	0.116056	0.4839	0.00255013	0.00805909	0.0108301	0.442175	0.809992	0.542156	0.796963	0.567006	0.509597
OTU209 (Bacteroides)	0.0133089	8.14075e-07	1.90958e-14	0.0438487	0.118173	0	7.24519e-10	0.000401661	0.0181509	0.0894852	2.27632e-07	0.121383	0.000681283	2.30012e-07	1.57069e-06	0.305927	0	0.00246094	0.000143962	0.0461473	0.0068682	6.34503e-06	0.00488929	0.0376311	2.40886e-06	0.0432648	0	0.169007	0.00556062	NA	0.861601	1.60259e-05	0.00814426	5.17009e-12	0.786736	0.000656938	0.00129053	0.388843	0.104659	0.269436	4.36902e-08	1.68549e-07	6.51551e-08	0.433402	0.179846	0.49236	0.0988242	0.584988	0.565185
OTU221 (Faecalibacterium)	0.547699	0.408295	0.929933	0.557804	0.125215	0.571485	0.464249	0.266506	0.0043791	0.910611	0.741781	0.0075106	0.0693943	0.428471	0.149981	0.499389	0.729236	0.717328	0.122643	0.165867	0.519961	0.440989	0.375406	0.387154	0.0643495	0.201504	0.145377	0.264643	0.714717	0.861601	NA	0.625307	0.0464359	0.672226	2.02931e-11	0.121987	0.00120521	0.249741	0.352917	0.314856	0.000974116	0.000308877	0.000366143	0.212125	0.502912	0.747823	0.142191	0.0580993	0.0892207
OTU250 (Enterobacteriaceae_unclassified)	4.04645e-07	9.67635e-05	4.09426e-05	0.00280565	0.0613878	2.03008e-05	0.000703567	0.20378	6.23198e-05	0.00118555	0.00286512	0.252632	0.00406041	0	1.5552e-08	0.145398	0.000122389	0.00202719	2.37967e-07	0.00705982	0.0100762	0.0165183	6.24924e-07	0.000118014	9.46045e-06	0.00515657	9.49386e-07	0.00598564	1.48703e-05	1.60259e-05	0.625307	NA	0.00335012	0.000106969	0.350088	0.488826	0.00867555	0.232624	0.571658	0.285754	1.09157e-11	9.45899e-11	3.25049e-10	0.587133	0.0163561	0.0219947	0.141146	0.291255	0.716114
OTU322 (Blautia)	0.10147	0.0592515	0.00224892	0.00166264	0.00115707	0.0418043	0.217577	0.000263142	0.00261203	6.00906e-09	0.15995	9.13107e-06	4.16076e-05	0.010688	0.00302948	0.481433	0.0264314	6.0582e-08	3.42708e-06	3.10862e-15	0.0204008	0.0015314	0.017366	0.000267803	0.760096	0.000237489	0.00363217	0.000132457	0.0894913	0.00814426	0.0464359	0.00335012	NA	0.00339139	0.00315808	0.000447986	1.01563e-05	4.2851e-10	0.874235	0.345044	7.35689e-07	1.19181e-06	1.18416e-07	0.667395	0.00779369	0.0650597	0.0120152	0.0550227	0.429466
OTU983 (Bacteroides)	0.00473311	0.000353299	0	0.0966785	0.0787517	1.53277e-11	6.7392e-08	0.00033334	0.209451	0.161628	8.65394e-06	0.869285	0.00418019	6.13911e-05	0.000713133	0.984739	1.62002e-08	0.137157	0.0063356	0.145436	0.00531067	0.00315698	0.00037467	0.152458	0.00255503	0.0332985	3.09108e-11	0.0610246	0.0146086	5.17009e-12	0.672226	0.000106969	0.00339139	NA	0.766449	0.000692903	0.00345187	0.410546	0.953138	0.209837	1.40792e-05	1.85332e-05	2.40486e-05	0.296842	0.0119002	0.360101	0.104073	0.388256	0.324382
OTU995 (Faecalibacterium)	0.917543	0.347675	0.891533	0.289078	0.000896465	0.625339	0.782502	0.00344363	0.0295888	0.263054	0.872377	0.000197211	0.00115006	0.469397	0.994011	0.917251	0.706204	0.355473	0.0184863	0.164999	0.625986	0.382152	0.746475	0.729719	0.0754161	0.00509929	0.0631345	0.140855	0.671296	0.786736	2.02931e-11	0.350088	0.00315808	0.766449	NA	0.514988	3.19392e-06	0.0163534	0.167247	0.431502	0.00306145	0.00164994	0.000609483	0.0400854	0.948047	0.350458	0.410235	0.758295	0.931401
OTU1121 ([Ruminococcus]_torques_group)	0.494244	0.0598878	0.000180746	0.165817	0.057217	5.90266e-05	3.8654e-05	0.00512401	0.00434142	0.0360589	0.000953676	0.266633	0.000700449	0.110987	0.173763	0.305767	0.000283679	0.000216252	0.0120842	0.0304196	0.00296541	0.00395467	0.102607	0.0194114	0.0968239	0.0289205	2.72821e-05	0.0273006	0.542329	0.000656938	0.121987	0.488826	0.000447986	0.000692903	0.514988	NA	0.0012193	0.293244	0.365508	0.133799	0.000322434	0.000208921	0.000135171	0.459099	0.174322	0.548534	0.561324	0.35144	0.0580386
OTU2944 (Lachnospiraceae_unclassified)	0.0853825	0.0152557	0.000503568	0.0159912	6.21476e-10	0.046339	0.00633698	1.71452e-05	0.000902907	0.00269706	0.0510228	9.28724e-06	0	0.00427145	0.000412945	0.578654	0.0012076	2.87151e-05	7.09306e-06	0.000215017	0.000465843	0.0149742	0.00332659	0.0010225	0.179884	1.28564e-13	1.41695e-06	0.00439397	0.166944	0.00129053	0.00120521	0.00867555	1.01563e-05	0.00345187	3.19392e-06	0.0012193	NA	3.02966e-05	0.655393	0.464367	5.21468e-08	5.39001e-08	1.40197e-08	0.177561	0.017107	0.241594	0.0396688	0.128684	0.293718
OTU3429 (Lachnospiraceae_unclassified)	0.108477	0.992157	0.153834	0.00317743	0.000666352	0.993392	0.754625	0.032652	0.134578	8.33819e-08	0.766939	2.6204e-06	2.82269e-05	0.353918	0.00657932	0.0900505	0.59846	1.61933e-07	0.000168628	6.21725e-15	0.0830318	0.798432	0.128404	0.000397811	0.270099	0.000198343	0.187737	0.00402867	0.100729	0.388843	0.249741	0.232624	4.2851e-10	0.410546	0.0163534	0.293244	3.02966e-05	NA	0.985987	0.645131	0.0049781	0.00562975	0.00316152	0.149835	0.189748	0.682436	0.180494	0.362921	0.654274
gender	0.460029	0.678354	0.58185	0.673032	0.366059	0.139777	0.607741	0.920267	0.619162	0.467208	0.372087	0.507592	0.606216	0.557411	0.800288	0.788682	0.109391	0.573825	0.74281	0.489121	0.187025	0.825598	0.933702	0.746946	0.548689	0.173365	0.162612	0.778636	0.116056	0.104659	0.352917	0.571658	0.874235	0.953138	0.167247	0.365508	0.655393	0.985987	NA	0.577169	0.825755	0.955095	0.92104	0.306747	1.59064e-07	0.33555	0.000692513	1.05842e-06	3.16842e-05
age	0.193292	0.857041	0.214691	0.43906	0.0443887	0.319278	0.112178	0.19168	0.798851	0.647067	0.889251	0.570368	0.235563	0.0531161	0.632805	0.823815	0.045187	0.0803264	0.720161	0.993694	0.902958	0.343069	0.761132	0.208808	0.148513	0.0589738	0.350046	0.151644	0.4839	0.269436	0.314856	0.285754	0.345044	0.209837	0.431502	0.133799	0.464367	0.645131	0.577169	NA	0.190859	0.370533	0.775339	0.314577	0.453097	0.779398	0.830039	0.614085	0.768073
Seizure_type	0.000535109	8.58793e-08	1.17453e-07	0.0017972	0.000108479	5.72757e-07	5.90525e-06	9.604e-06	4.75589e-08	0.000102479	0.000204916	0.000456026	1.49297e-08	3.13197e-10	2.34353e-07	0.0204078	5.0018e-08	3.49087e-05	1.22456e-09	6.87971e-05	8.52372e-06	5.79975e-06	2.31817e-08	2.38061e-05	2.05316e-06	1.90744e-06	7.74936e-13	6.51312e-05	0.00255013	4.36902e-08	0.000974116	1.09157e-11	7.35689e-07	1.40792e-05	0.00306145	0.000322434	5.21468e-08	0.0049781	0.825755	0.190859	NA	0	0	0.722909	2.73319e-05	0.0163505	0.000901922	0.000384795	0.0307691
Course	0.000932615	4.6952e-09	3.03202e-07	0.00128542	0.000100163	1.38854e-06	3.33025e-05	1.17441e-05	1.39506e-08	0.000207134	0.00050457	0.000554783	5.62025e-08	1.49699e-09	8.1976e-07	0.0457306	3.11172e-07	0.000118984	2.03656e-09	5.87096e-05	6.53234e-05	2.55043e-05	2.36392e-07	5.94494e-05	5.19662e-05	7.70657e-06	7.8364e-12	0.000112313	0.00805909	1.68549e-07	0.000308877	9.45899e-11	1.19181e-06	1.85332e-05	0.00164994	0.000208921	5.39001e-08	0.00562975	0.955095	0.370533	0	NA	0	0.671416	3.04478e-05	0.0305189	0.00102534	0.000374776	0.00611298
Frequency	0.0022798	1.54101e-09	3.47582e-07	0.000816284	7.06481e-05	2.56283e-06	6.84389e-05	1.28881e-05	6.14798e-08	0.000143639	0.00047349	0.000154324	1.2092e-08	2.64372e-09	4.9053e-07	0.03044	7.34063e-07	8.20472e-05	4.84221e-10	4.34519e-05	2.19514e-06	1.93647e-06	1.07075e-08	3.24905e-05	9.39484e-05	7.9971e-07	5.22538e-12	8.4949e-05	0.0108301	6.51551e-08	0.000366143	3.25049e-10	1.18416e-07	2.40486e-05	0.000609483	0.000135171	1.40197e-08	0.00316152	0.92104	0.775339	0	0	NA	0.90256	2.759e-05	0.00773056	0.00118525	0.00030908	0.0180024
WBC	0.9185	0.253106	0.314265	0.488183	0.980016	0.861764	0.545978	0.356778	0.833552	0.639785	0.989633	0.0110167	0.563162	0.436558	0.296173	0.837625	0.561794	0.663031	0.833481	0.668686	0.0479414	0.301158	0.195182	0.452024	0.929361	0.718894	0.488734	0.563435	0.442175	0.433402	0.212125	0.587133	0.667395	0.296842	0.0400854	0.459099	0.177561	0.149835	0.306747	0.314577	0.722909	0.671416	0.90256	NA	0.00276873	0.0238321	0.739219	0.331237	0.147432
RBC	0.792784	0.0273943	0.00857767	0.0243424	0.0265918	0.292152	0.290508	0.0543332	0.113833	0.127641	0.685029	0.863452	0.00900943	0.0162515	0.107324	0.193626	0.369141	0.144089	0.0561632	0.0112725	1.42201e-05	0.0242893	0.00302245	0.00622173	0.0950509	0.000547054	0.025763	0.0229275	0.809992	0.179846	0.502912	0.0163561	0.00779369	0.0119002	0.948047	0.174322	0.017107	0.189748	1.59064e-07	0.453097	2.73319e-05	3.04478e-05	2.759e-05	0.00276873	NA	0.000288696	6.60522e-06	1.35167e-07	0.000104191
PLT	0.226019	0.0581702	0.191112	0.895476	0.188362	0.836976	0.207636	0.224596	0.456102	0.660183	0.565054	0.0576973	0.145867	0.0630129	0.0717973	0.0924875	0.682648	0.392574	0.540853	0.488387	0.0139349	0.175301	0.0326538	0.0921896	0.804881	0.0713057	0.32006	0.220376	0.542156	0.49236	0.747823	0.0219947	0.0650597	0.360101	0.350458	0.548534	0.241594	0.682436	0.33555	0.779398	0.0163505	0.0305189	0.00773056	0.0238321	0.000288696	NA	0.136293	0.0266335	0.583148
ALB	0.591865	0.0564455	0.133352	0.321431	0.471021	0.070747	0.778293	0.974867	0.199167	0.31406	0.149887	0.0196043	0.125589	0.421757	0.295781	0.0653755	0.472388	0.162363	0.156112	0.0192756	0.00674177	0.245469	0.186039	0.265157	0.498582	0.0340237	0.0736128	0.0811637	0.796963	0.0988242	0.142191	0.141146	0.0120152	0.104073	0.410235	0.561324	0.0396688	0.180494	0.000692513	0.830039	0.000901922	0.00102534	0.00118525	0.739219	6.60522e-06	0.136293	NA	2.61236e-09	0.00149751
CREA	0.90956	0.0303644	0.364393	0.547572	0.374831	0.312511	0.420956	0.495966	0.0159728	0.47143	0.281625	0.124207	0.178014	0.247208	0.225387	0.724097	0.866762	0.150257	0.125959	0.0308255	0.0208624	0.133529	0.148708	0.453595	0.348742	0.0439575	0.0973861	0.0556791	0.567006	0.584988	0.0580993	0.291255	0.0550227	0.388256	0.758295	0.35144	0.128684	0.362921	1.05842e-06	0.614085	0.000384795	0.000374776	0.00030908	0.331237	1.35167e-07	0.0266335	2.61236e-09	NA	2.8635e-09
Uric_Acid	0.955157	0.315668	0.404028	0.551429	0.41708	0.816361	0.411197	0.999095	0.399527	0.668684	0.924124	0.184395	0.429405	0.480308	0.802566	0.164177	0.514804	0.808587	0.196345	0.356362	0.495576	0.571697	0.24959	0.786713	0.596524	0.288617	0.743508	0.162487	0.509597	0.565185	0.0892207	0.716114	0.429466	0.324382	0.931401	0.0580386	0.293718	0.654274	3.16842e-05	0.768073	0.0307691	0.00611298	0.0180024	0.147432	0.000104191	0.583148	0.00149751	2.8635e-09	NA
TBIL	0.0239793	0.385927	0.479963	0.490997	0.970425	0.9392	0.962217	0.95473	0.308167	0.898437	0.259981	0.393793	0.833316	0.307359	0.376515	0.91581	0.690331	0.618108	0.622318	0.354601	0.535262	0.28282	0.733818	0.847943	0.723046	0.766959	0.610529	0.187604	0.173207	0.675431	0.336918	0.351623	0.314641	0.369928	0.769476	0.862401	0.760684	0.811598	0.0547404	0.965374	0.410254	0.424004	0.327004	0.439638	0.176805	0.724546	0.000274296	0.000158409	0.0993368
Hb	0.764623	0.103054	0.295262	0.117248	0.0109788	0.820965	0.722147	0.235376	0.256446	0.280584	0.757871	0.837551	0.0155699	0.309263	0.384903	0.274457	0.656692	0.257411	0.039656	0.0198222	0.00199442	0.108732	0.0424721	0.0672632	0.605975	0.000478468	0.401139	0.18694	0.17857	0.91421	0.432371	0.401989	0.0141466	0.271045	0.903408	0.553813	0.0140495	0.122988	1.0103e-13	0.352971	0.00526926	0.00498647	0.00642038	0.0247206	0	0.0423248	6.2859e-08	6.53375e-10	8.62794e-06
Urea	0.989408	0.10181	0.50328	0.909774	0.22087	0.39622	0.605948	0.038402	0.134815	0.25112	0.441839	0.943862	0.134073	0.483835	0.447062	0.497071	0.346449	0.388121	0.831907	0.0237579	0.702718	0.176299	0.296473	0.486436	0.852728	0.103162	0.559991	0.236193	0.796166	0.656098	0.362698	0.798804	0.043248	0.389334	0.792583	0.097827	0.143819	0.804514	0.0294202	0.048434	0.132392	0.0760064	0.125575	0.117856	0.00448348	0.873103	0.0315255	0.00386829	0.00372492
[truncated: 3 more columns]
