# Supplementary material for: Gut Microbiome Distinguishes Patients With Epilepsy From Healthy Individuals
Source: Front Microbiol. 2022 Jan 7;12:696632. doi: 10.3389/fmicb.2021.696632 (PMC8777111; doi:10.3389/fmicb.2021.696632)
Supplement: Supplementary file 12 [file Table_11.xls]

## Sheet: Table_11
OTU ID	HC_01	HC_02	HC_03	HC_04	HC_05	HC_06	HC_07	HC_08	HC_09	HC_10	HC_11	HC_12	HC_13	HC_14	HC_15	HC_16	HC_17	HC_18	HC_19	HC_20	HC_21	HC_22	HC_23	HC_24	HC_25	HC_26	HC_27	HC_28	HC_29	HC_30	HC_31	HC_32	HC_33	HC_34	HC_35	HC_36	HC_37	HC_38	HC_39	HC_40	HC_41	HC_42	HC_43	HC_44	HC_45	HC_46	HC_47	HC_48	HC_49
OTU2 (Escherichia-Shigella)	0.000475	0	0.000945	0.028535	0.012679	0.004057	0.002556	0.038942	0.001919	0.00086	0.003821	0.004024	0.001316	0.000311	0.000323	0.000534	0.008562	0.000167	9.4e-05	0.122475	0.006464	0.003543	0.000166	0.001744	0.000638	0.007033	0.000106	0.000335	0.000369	0.012591	0.011042	0.001526	0.012667	0.000186	0.000182	0	0.002286	0.000567	0.000401	0.000331	0.008155	0.004466	9.3e-05	0.036283	0.00016	0.004418	0	0.002338	0.003442
OTU3 (Halomonas)	0	0	0	0	0	0	0	0	3.4e-05	0	0	0	0	0	0	0	0	0	0	4.1e-05	0	0	0	0	0	0	0	0	0	0	0	0	0	0	0	0	0	0	0	0	0	0	0	0	0	0	0	0	0
OTU20 (Lachnoclostridium)	0	0.005805	0.001429	0.007103	0.001573	0.001337	0.005677	0.001326	0.001174	0.001201	0.004078	0.001482	0.003536	0.001928	0.004168	0.002616	0.088618	0.004162	0.009808	0.01275	0.007804	0.009827	0.004038	0.018	0.005784	0.012804	0.007453	0.006803	0.001498	0.017911	0.003968	0.002802	0.09537	0.002989	0.01378	0.031078	0.00246	0.00505	3.2e-05	0.005734	0.001421	0.004593	0.027559	0.007396	0.001905	0.03497	0	0.003536	0.042094
OTU25 (Bacteroides)	3.2e-05	0.000595	0.005751	0.00146	0.038325	0.08693	0.004672	0.001422	0	0.010948	0.01522	0.03835	0.000115	0.002914	0.001285	0.028549	0.02158	0.006999	0.000951	6.9e-05	4.4e-05	0.0023	0.071878	0.001019	0.002619	0.000318	0.02655	0.018733	0.003804	0.001856	0.000394	0.00188	0	0.01588	0.005691	0.00596	0.00421	0.033712	0.019369	0.010107	0.004739	0.000258	0.000488	0.043125	0.012331	0.01365	0.001918	0.001074	0.035588
OTU35 (Collinsella)	0	0.001694	0.013033	0.000399	0.006101	0.003531	0.001574	0.005865	0.0041	0.002511	0.000381	0.00126	0.002019	0.00192	0.004289	0.023712	0	0.00126	0.008265	0.000267	0.00396	0.001276	0	0.003767	0	0	0.002578	0.002585	0.000565	0.01033	0.012577	0.003582	0.004698	0.002816	0	0.00471	0.001196	0.003607	0	0.006147	0.00768	0.003445	0.00358	0.001849	0	0.007874	0	0.002241	0.002445
OTU41 (Streptococcus)	0.020796	0.002876	0.000195	0.000296	0.001932	7.8e-05	0.007292	0.009082	0.02821	0.001475	4e-05	0.000451	0.00078	4.3e-05	0.002154	0.007591	0.012258	0.000431	0.000719	0.000755	0.001021	0.001074	6.7e-05	0.00115	0.002416	0.009274	0.000133	0.00168	0.000129	9.1e-05	0.004846	0.002134	0.00152	0.00055	0.000176	0.001932	0.008774	0.013271	0.009353	0.000164	0.002866	8.1e-05	0.000974	0.003925	0.009543	0.001879	0.00372	0.000714	0.000366
OTU45 (Lachnospiraceae_unclassified)	0.00065	0.010384	0.007625	0.004786	0.006282	0.001349	0.00992	0.00444	0.005629	0.003231	0.006495	0.003911	0.008459	0.004441	0.009606	0.002928	0.013789	0.006425	0.012044	0.000197	0.010635	0.013857	0.005381	0.016187	0.006592	0.025681	0.007882	0.007903	0.001346	0.022488	0.002657	0.004535	0.020232	0.003909	0.01351	0.02561	0.008345	0.006151	0.013526	0.0065	0.006667	0.004584	0.000468	0.008165	0.00379	0.01978	0.008238	0.005583	0.017776
OTU47 (Enterobacteriaceae_unclassified)	0.002444	0	0	0.000608	0	0	0	6.9e-05	0.000125	0	0	0.000145	0.000105	0	2.8e-05	0	0	0	0	0.000147	0	0.001607	0	0.000203	0	4.7e-05	0	0	0	0	0.000239	0	0	0	0	0	0.000156	0	3.3e-05	6.8e-05	3.3e-05	2.8e-05	0	5.2e-05	0	0.000441	0	0	0
OTU53 (Bacteroides)	0	0.000592	0.002275	0.000496	0.001153	0.003723	4.3e-05	0.001758	0	0.002432	0.000538	0.003587	0.000232	0	0.000538	0.002019	0.012984	0.000425	0.000644	0	3.4e-05	0.006697	0.007043	0.000416	0.000732	0.000167	0.003524	0.001819	0.000822	0.00032	0.000172	0.000209	0.000154	0.002959	0.004197	0.000633	0.001523	0.002473	0.000323	0.001254	0.001553	0.000358	3.6e-05	0.036759	0.00272	0.0102	0.000663	0.003089	0.006657
OTU67 (Butyricicoccus)	0	0.002888	0.004506	0.00223	0.001359	0.003989	0.002249	0.005407	0.003042	0.002224	0.00033	0.001553	0.006451	0.001955	0.003307	0.00483	0	0.004057	0.004325	0.002395	0.001173	0.001811	0.000383	0.002745	0.001389	0.002348	0.001108	0.002084	0.000512	0.006848	0.002859	0.002294	0.019277	0.001294	0.029756	0.000807	0.000196	0.004658	0.023323	0.013298	0.004735	0.003792	0.004803	0.008489	0.00398	0.00161	0	0.003148	0.019837
OTU73 (Parasutterella)	0.000174	0	0.005862	7.1e-05	0.000808	0.000245	0.00012	0.000332	0.002335	0.000634	0.005428	0.000131	0.000168	0.000323	0.001096	3.1e-05	0.015628	0.000182	0.003161	0.001468	0	0.003928	0.001159	0.001655	0.011933	0	0.002236	0.000151	0.000143	0.00345	0.00245	0.008266	0	0	0	7.4e-05	0	0.000114	0.002146	2.9e-05	0.026881	0.000358	0	0.01144	0.000542	0.029281	0.000315	0.007457	6.6e-05
OTU79 (Bacteroides)	0	0	0.003056	0.000507	0.005805	0.008657	0.000598	0.001028	0	0.000535	0.003612	0.008259	0	0.000149	0.003535	0.005509	0.008991	0.000762	9.5e-05	3.4e-05	0.000163	0.008522	0.014559	0.001256	0.00461	0.00131	0.00403	0.001501	0.00235	0.000935	0.000704	0.000193	0.000162	0.001315	0.011481	0.003597	0.002555	0.008861	0.007367	0.001686	0.004703	0.001323	0.000184	0.025091	0.00034	0.005498	0	0.00064	0.012022
OTU98 (Lachnospiraceae_unclassified)	0	0.004614	0.000949	0.000769	0.000248	0.000119	0.001562	0.001134	0.000354	0.000843	0.001516	0.002701	0.00368	0.001036	0.001903	0.000232	0.004131	0.000686	0.001029	0.002721	0.011448	0.001423	0.000655	0.000995	0.001518	0.002647	0.00126	0.00288	0.000666	0.003171	0.00072	0.002613	0.013579	0.002091	0.004802	0.002737	0.000923	0.000876	0.00041	0.000898	0.000303	0.000824	3.4e-05	0.002449	0.000816	0.00078	0.002885	0.001764	0.003974
OTU117 (Parabacteroides)	0	0.001112	0.000721	0.000354	0.009378	0.005213	0.000265	0.000658	7e-05	0.000491	0.001317	0.002018	0.000339	0.000365	0.003526	0.002393	0.003796	0.000648	0.001212	7.6e-05	0.000363	0.001659	0.002718	0.002588	0.001272	0.000215	0.002286	0.001679	0.000693	0.002347	0.000726	0.000296	0.000175	0.000493	0.002839	0.001084	0.001759	0.003952	0.009367	0.00059	0.001599	0.000327	5.9e-05	0.00925	0.001163	0.030182	0.000106	0.001398	0.003186
OTU209 (Bacteroides)	0	0.002878	0.004222	0	0.003167	0.011203	0.000706	0.003777	0	0.000706	0.003593	0.002916	0.000113	9.2e-05	0.001176	0.003331	0.004824	0.001795	0.001008	5.1e-05	3.1e-05	0.005689	0.007763	0.000237	0.011662	0.000449	0.004599	0.002117	0.000477	0.000429	0.000252	0.000331	7.5e-05	0.001268	0.002275	0.000457	0.001714	0.020663	0.007353	0.000789	0.004628	0.002094	0.000339	0.053298	0.002235	0.003785	0.000549	0.002087	0.022776
OTU221 (Faecalibacterium)	0	0	0.000611	0.000219	8.7e-05	0.000223	0.001062	0.001015	0	0.001386	0.002043	0.000986	0.000221	0.001809	0.004794	4.3e-05	0	0.00149	0.000828	0	0	0.001696	0.000328	0.000632	0.001921	0.000128	0.002025	0.001376	0.000254	0.000303	0.000271	0.003959	0	0.003679	0.000893	0.000912	0.001951	0.001199	0.000506	0.000107	0.000207	0.000584	0.001131	0.001652	0.001069	4.2e-05	0	0.00042	0.00159
OTU250 (Enterobacteriaceae_unclassified)	0.000963	0	0	0.000482	0	0	0	0	0	0	0	4.2e-05	0	0	0	0	0.000137	0	0	0	0	0.000165	0	0.000154	0	0	0	0	0	0	0	0	0	0	0	0	0	0	0	0	3.2e-05	0	0	0	0	0.000429	8.3e-05	0	0
OTU322 (Blautia)	0.001488	0	0.00047	0.000178	0.000835	0.000502	0.000375	0.002295	0.010319	0.000318	0.000144	0.000157	0.000542	7.9e-05	0.001098	0.00255	0.006086	0.000967	0.001396	0.001002	0	0.000392	0.000176	0.000138	0.000177	0.000379	0.000481	0.000692	4.9e-05	0.000735	0.000343	0.000247	0.001632	0.000392	0.005354	0.0002	0.000237	0.00077	0.003832	0.000586	5.7e-05	0.000602	0.001039	0.000185	0.000597	0.000821	0.010828	0.00024	0.000256
OTU331 (Faecalibacterium)	0	0	0	0	0	0	0	3.9e-05	0	0	0	4.7e-05	0	0	0	0	0	0	0	0	0	0	4.2e-05	0	0	0	0	0	0	0	0	0	0	0	0	0	0	0	0	0	0	0	0	0	0	0	0	0	0
OTU995 (Faecalibacterium)	0	0	0.0009	0	0	0.000175	0.002484	0.000175	0	0.001049	0.000201	0	0	0.001697	0.000279	8.4e-05	0	9.6e-05	0	0	0	0.000624	0.00021	0.000557	0.000565	0	0.000617	0.000344	0.000111	0.000261	8.1e-05	0.000668	0	0.001599	0	0	0.000362	0	0	0.000412	0	0.00019	3.9e-05	0	0.000602	0	0	0.000151	0
OTU2364 (Faecalibacterium)	4e-05	0	0.000782	0.000233	0	0.000138	0.000605	0.000499	0	0.000352	0.000127	0.000348	0.000205	0.001425	0.001006	0	0	0.000359	0.001347	0	0	0.000266	0.001241	0.000267	0.000694	0	0.000445	0.00057	0	0.000156	5.2e-05	0.001365	0	0.00192	0	0.00018	0.000933	0.001123	0.000389	0.000234	0.000372	0.000296	0.000484	0.001291	0.000652	0	0	0.000367	0.000524
OTU2944 (Lachnospiraceae_unclassified)	7.6e-05	0.001172	0.000999	0.000405	0.000712	0.000229	0.000693	0.000246	0.0015	0.000175	0.000727	0.000526	0.000865	0.000254	0.00118	0.00057	0.009517	0.00068	0.00238	2.3e-05	0.001642	0.001414	0.000354	0.002248	0.001027	0.006826	0.000579	0.000496	0.000206	0.002927	0.000365	0.000162	0.005367	0.000327	0.004732	0.002931	0.000951	0.000789	0.001855	0.000661	0.000759	0.000526	0	0.000606	0.000388	0.003725	0.002013	0.000382	0.003587
[truncated: 25 more columns]
